# Supplementary material for: Expression of Flavone Synthase II and Flavonoid 3′-Hydroxylase Is Associated with Color Variation in Tan-Colored Injured Leaves of Sorghum
Source: Front Plant Sci. 2016 Nov 21;7:1718. doi: 10.3389/fpls.2016.01718 (PMC5116553; doi:10.3389/fpls.2016.01718)
Supplement: Supplementary file 4 [file Table_2.XLS]

## Sheet: Sheet1
TABLE S2. PCR primers used in qRT-PCR
Gene name	Gene ID	Forward primer	Reverse primer
F3'H_Sb04g024730	Sb04g024730	5'-CCGTCTGCATACGCAGCGGAGTAG	5'-TTTGCTAATTTATTGTAAAAGAAAAC
F3'H_Sb04g024750	Sb04g024750	5'-CCGTCTGCATACGCAGCGGAGTAG	5'-ACACGCCCTTGTACAATAGCAACT
SbFNSII	Sb02g000220	5'-CGCAAGACCACCGTCTTCTT	5'-GGTAGCTTTTCCTGTTGCCG
FNR	Sb06g029550	5'-GGGTAACAAGAAGACGATGAAGA	5'-CTGGATCCTGTGCCTCGAAGT
Actin	Sb03g040880	5'-TTCCAGCAGATGTGGATCTCCAAG	5'-ATGTTTCTTCATGTAGAACATCGAT
